# Supplementary material for: SMOC2 gene interacts with APOL1 in the development of end-stage kidney disease: A genome-wide association study
Source: Front Med (Lausanne). 2022 Sep 28;9:971297. doi: 10.3389/fmed.2022.971297 (PMC9554233; doi:10.3389/fmed.2022.971297)
Supplement: Supplementary file 1 [file Data_Sheet_1.xlsx]

## Sheet: Dataset S1REGARDS_APOL1Additive
Table S1: The top variants (p<1.00e-05) with significant interaction with APOL1 additive model on incident ESKD
Gene_refGene	Func_refGene	rsID	Chr	BP	Ref	Alt	MAF	REGARDS				GENHAT
								OR(95%CI)	BETA		P	OR(95%CI)	BETA		P
PCAT5;ANKRD30A	intergenic	rs7067944	chr10	35810852	A	G	0.54	0.55(0.44,0.68)	-0.259637	0.0494439	3.35272e-08	1.11(0.94,1.32)	0.045323	0.0368342	0.228954
PCAT5;ANKRD30A	intergenic	rs744372	chr10	35809696	C	G	0.59	0.56(0.45,0.69)	-0.251812	0.0484569	7.53729e-08	1.07(0.91,1.27)	0.0293838	0.035889	0.416805
PCAT5;ANKRD30A	intergenic	rs7086402	chr10	35811113	T	C	0.59	0.56(0.45,0.69)	-0.251812	0.0484569	8.92158e-08	1.09(0.92,1.29)	0.0374265	0.0375708	0.311584
PCAT5;ANKRD30A	intergenic	rs7068420	chr10	35810991	G	A	0.59	0.56(0.45,0.69)	-0.251812	0.0484569	1.03521e-07	1.08(0.91,1.28)	0.0334238	0.0379502	0.35911
PCAT5;ANKRD30A	intergenic	rs2384459	chr10	35809269	C	T	0.59	0.56(0.46,0.7)	-0.251812	0.0435868	1.19299e-07	1.07(0.91,1.27)	0.0293838	0.035889	0.418098
SMYD3	intronic	rs75431828	chr1	245962720	T	C	0.18	0.41(0.29,0.57)	-0.387216	0.0767275	1.29963e-07	0.94(0.74,1.2)	-0.0268721	0.0530082	0.64282
PCAT5;ANKRD30A	intergenic	rs16915846	chr10	35815253	C	T	0.59	0.57(0.46,0.7)	-0.244125	0.0475087	1.44385e-07	1.07(0.9,1.27)	0.0293838	0.0383374	0.421769
PCAT5;ANKRD30A	intergenic	rs1414611	chr10	35814115	T	A	0.59	0.57(0.46,0.7)	-0.244125	0.0475087	1.46543e-07	1.07(0.9,1.27)	0.0293838	0.0383374	0.432185
SMYD3	intronic	rs10924409	chr1	245963306	A	G	0.19	0.43(0.31,0.59)	-0.366532	0.0725034	1.65854e-07	0.9(0.72,1.12)	-0.0457575	0.0494439	0.339406
SMYD3	intronic	rs10924411	chr1	245963522	A	C	0.19	0.43(0.31,0.59)	-0.366532	0.0725034	1.69054e-07	0.89(0.71,1.12)	-0.09691	0.0295877	0.321387
SMYD3	intronic	rs10924412	chr1	245965288	A	T	0.19	0.43(0.31,0.59)	-0.366532	0.0725034	1.81557e-07	0.9(0.72,1.12)	-0.0457575	0.0494439	0.339931
SMYD3	intronic	rs6667654	chr1	245964644	A	C	0.19	0.43(0.32,0.59)	-0.366532	0.0654686	1.87356e-07	0.9(0.72,1.12)	-0.0457575	0.0494439	0.344024
SMYD3	intronic	rs6670582	chr1	245964647	T	A	0.19	0.43(0.32,0.59)	-0.366532	0.0654686	1.87356e-07	0.9(0.72,1.12)	-0.0457575	0.0494439	0.344024
SMYD3	intronic	rs72768790	chr1	245964230	A	G	0.19	0.43(0.32,0.59)	-0.366532	0.0654686	1.89217e-07	0.9(0.72,1.12)	-0.0457575	0.0494439	0.343331
SMYD3	intronic	rs6667758	chr1	245964743	A	G	0.19	0.43(0.32,0.59)	-0.366532	0.0654686	1.90705e-07	0.9(0.72,1.12)	-0.0457575	0.0494439	0.334512
PCAT5;ANKRD30A	intergenic	rs1414610	chr10	35814014	A	G	0.59	0.57(0.46,0.71)	-0.244125	0.0475087	2.31638e-07	1.07(0.9,1.27)	0	0.0233457	0.429108
SMYD3	intronic	rs12565899	chr1	245966140	G	A	0.18	0.44(0.32,0.6)	-0.356547	0.0705626	2.74986e-07	0.89(0.71,1.12)	-0.09691	0.0264447	0.321732
PCAT5;ANKRD30A	intergenic	rs10827549	chr10	35810038	A	G	0.59	0.57(0.46,0.71)	-0.244125	0.0475087	2.89894e-07	1.08(0.91,1.28)	0	0.0208972	0.379559
PCAT5;ANKRD30A	intergenic	rs71527114	chr10	35810291	T	TG	0.59	0.57(0.46,0.71)	-0.244125	0.0475087	2.96912e-07	1.08(0.91,1.28)	0	0.0208972	0.373033
SMYD3	intronic	rs10924414	chr1	245965556	C	T	0.19	0.44(0.32,0.6)	-0.356547	0.0705626	2.9743e-07	0.9(0.72,1.12)	-0.0457575	0.0494439	0.338298
PCAT5;ANKRD30A	intergenic	rs10827548	chr10	35808085	A	C	0.59	0.57(0.46,0.71)	-0.244125	0.0475087	3.0185e-07	1.08(0.91,1.28)	0.0334238	0.0379502	0.37567
PCAT5;ANKRD30A	intergenic	rs12255257	chr10	35808174	A	G	0.59	0.57(0.46,0.71)	-0.244125	0.0475087	3.02826e-07	1.08(0.91,1.28)	0.0334238	0.0379502	0.364925
PCAT5;ANKRD30A	intergenic	rs913166	chr10	35812033	G	A	0.59	0.58(0.47,0.71)	-0.236572	0.046597	3.44541e-07	1.07(0.91,1.27)	0.0293838	0.035889	0.410231
PTEN;RNLS	intergenic	rs536243	chr10	88199325	A	C	0.89	2.44(1.73,3.45)	0.38739	0.0761958	3.59882e-07	0.87(0.67,1.12)	-0.0604807	0.0578798	0.27638
SMYD3	intronic	rs11799349	chr1	245964938	C	T	0.17	0.43(0.31,0.6)	-0.366532	0.0725034	4.04883e-07	0.92(0.73,1.17)	-0.0362122	0.0512576	0.500741
PCAT5;ANKRD30A	intergenic	rs6481970	chr10	35802422	C	T	0.59	0.58(0.47,0.72)	-0.236572	0.046597	4.42524e-07	1.08(0.91,1.28)	0.0334238	0.0379502	0.369024
PCAT5;ANKRD30A	intergenic	rs10827545	chr10	35803818	G	A	0.59	0.58(0.47,0.72)	-0.236572	0.046597	4.51526e-07	1.08(0.91,1.28)	0.0334238	0.0379502	0.359487
PCAT5;ANKRD30A	intergenic	rs1855888	chr10	35805769	T	C	0.59	0.58(0.47,0.72)	-0.236572	0.046597	4.53796e-07	1.07(0.9,1.27)	0.0293838	0.0383374	0.428464
PCAT5;ANKRD30A	intergenic	rs7068876	chr10	35802344	T	C	0.59	0.58(0.47,0.72)	-0.236572	0.046597	4.67585e-07	1.08(0.91,1.28)	0.0334238	0.0379502	0.370307
PCAT5;ANKRD30A	intergenic	rs4934554	chr10	35803000	G	A	0.59	0.58(0.47,0.72)	-0.236572	0.046597	4.69537e-07	1.08(0.91,1.28)	0.0334238	0.0379502	0.368357
PCAT5;ANKRD30A	intergenic	rs7089705	chr10	35826124	C	T	0.53	0.57(0.46,0.71)	-0.244125	0.0475087	4.7372e-07	1.06(0.9,1.26)	0.0253059	0.0362568	0.487981
PCAT5;ANKRD30A	intergenic	rs4934770	chr10	35826632	T	C	0.59	0.58(0.47,0.72)	-0.236572	0.046597	5.05399e-07	1.05(0.89,1.25)	0.0211893	0.0366323	0.547586
PCAT5;ANKRD30A	intergenic	rs11010304	chr10	35825084	T	C	0.59	0.58(0.47,0.72)	-0.236572	0.046597	5.34142e-07	1.06(0.9,1.26)	0.0253059	0.0362568	0.484048
PCAT5;ANKRD30A	intergenic	rs11010305	chr10	35825134	A	G	0.59	0.58(0.47,0.72)	-0.236572	0.046597	5.62048e-07	1.06(0.9,1.26)	0.0253059	0.0362568	0.480718
PCAT5;ANKRD30A	intergenic	rs4934771	chr10	35826765	G	C	0.59	0.58(0.47,0.72)	-0.236572	0.046597	5.73048e-07	1.07(0.9,1.27)	0.0293838	0.0383374	0.429671
TRHDE;LINC02444	intergenic	rs10879559	chr12	73125635	A	G	0.11	2.52(1.75,3.63)	0.401401	0.0807972	5.84135e-07	1.06(0.81,1.39)	0.0253059	0.0596025	0.690828
SMYD3	intronic	rs12568959	chr1	245958303	C	T	0.17	0.43(0.31,0.6)	-0.366532	0.0725034	6.3277e-07	0.91(0.72,1.15)	-0.0409586	0.0518923	0.419196
SMYD3	intronic	rs58082479	chr1	245958861	G	A	0.17	0.43(0.31,0.6)	-0.366532	0.0725034	6.47667e-07	0.9(0.71,1.14)	-0.0457575	0.0525429	0.399281
PCAT5	downstream	rs977677	chr10	35801724	A	G	0.59	0.58(0.47,0.72)	-0.236572	0.046597	6.80177e-07	1.07(0.9,1.27)	0.0293838	0.0383374	0.417282
SMYD3	intronic	rs10924407	chr1	245961292	T	C	0.17	0.43(0.31,0.6)	-0.366532	0.0725034	6.80431e-07	0.89(0.71,1.13)	-0.05061	0.0500672	0.339671
PCAT5;ANKRD30A	intergenic	rs398045994	chr10	35803075	A	AT	0.59	0.58(0.47,0.72)	-0.236572	0.046597	6.9337e-07	1.09(0.92,1.29)	0.0374265	0.0375708	0.321255
MNS1;ZNF280D	intergenic	rs703239	chr15	56527051	C	T	0.82	2.1(1.56,2.81)	0.322219	0.0658646	7.108e-07	0.94(0.76,1.17)	-0.0268721	0.0470991	0.571369
SMYD3	intronic	rs1544151	chr1	245959569	G	A	0.17	0.43(0.31,0.6)	-0.366532	0.0725034	7.44057e-07	0.9(0.71,1.14)	-0.0457575	0.0525429	0.368538
SMYD3	intronic	rs4323674	chr1	245959671	C	T	0.17	0.43(0.31,0.6)	-0.366532	0.0725034	7.44057e-07	0.9(0.71,1.14)	-0.0457575	0.0525429	0.371591
SMOC2	intronic	rs62423403	chr6	168647687	G	A	0.095	2.32(1.66,3.25)	0.365488	0.0741734	8.05247e-07	1.14(0.86,1.5)	0.0569049	0.0624522	0.357501
MBOAT1;E2F3	intergenic	rs75826536	chr6	20278850	A	C	0.13	2.09(1.56,2.81)	0.320146	0.064807	9.85911e-07	1.02(0.8,1.29)	0.00860017	0.0538317	0.899162
GABBR2	intronic	rs61170647	chr9	98690616	G	T	0.5	0.59(0.47,0.73)	-0.229148	0.0503848	1.21704e-06	0.94(0.79,1.12)	-0.0268721	0.0385208	0.500245
			chr9	98690175				0.59(0.47,0.73)	-0.229148	0.0503848	1.30318e-06	0.94(0.79,1.12)	-0.0268721	0.0385208	0.496599
PWRN1;NPAP1	intergenic	rs73365668	chr15	24673102	A	T	0.14	2.17(1.58,2.97)	0.33646	0.0703075	1.36059e-06	0.98(0.76,1.25)	-0.00877392	0.0563329	0.859476
LINC02432;IL15	intergenic	rs10029583	chr4	141363305	T	A	0.26	0.51(0.38,0.67)	-0.29243	0.0651972	1.40436e-06	0.94(0.78,1.14)	-0.0268721	0.0413435	0.542358
MIR99AHG;LINC01549	intergenic	rs4818291	chr21	16895809	C	T	0.23	1.85(1.44,2.38)	0.267172	0.0555149	1.45631e-06	0.74(0.61,0.89)	-0.130768	0.0428071	0.00173728
MIR99AHG;LINC01549	intergenic	rs4818293	chr21	16895981	A	C	0.23	1.85(1.44,2.38)	0.267172	0.0555149	1.48761e-06	0.75(0.62,0.9)	-0.124939	0.0421784	0.00225636
SMYD3	intronic	rs12037922	chr1	245961389	G	A	0.15	0.43(0.3,0.6)	-0.366532	0.079769	1.51692e-06	0.92(0.72,1.18)	-0.0362122	0.0543139	0.506071
MIR99AHG;LINC01549	intergenic	rs4818292	chr21	16895885	G	A	0.23	1.85(1.44,2.38)	0.267172	0.0555149	1.5213e-06	0.74(0.62,0.9)	-0.130768	0.0392041	0.0020147
LINC02432;IL15	intergenic	rs6856713	chr4	141369766	C	T	0.26	0.51(0.39,0.67)	-0.29243	0.0594416	1.65343e-06	0.95(0.78,1.15)	-0.0222764	0.0436883	0.578819
LINC02432;IL15	intergenic	rs6856217	chr4	141364247	G	C	0.26	0.51(0.39,0.67)	-0.29243	0.0594416	1.67259e-06	0.94(0.77,1.14)	-0.0268721	0.0442026	0.532143
SMYD3	intronic	rs10924417	chr1	245966721	T	C	0.14	0.42(0.3,0.6)	-0.376751	0.0745551	1.69655e-06	0.96(0.75,1.23)	-0.0177288	0.054699	0.747444
MNS1;ZNF280D	intergenic	rs1715886	chr15	56523323	T	C	0.82	1.98(1.49,2.61)	0.296665	0.0629994	1.69818e-06	0.9(0.73,1.11)	-0.0457575	0.0463876	0.341717
LINC02432;IL15	intergenic	rs4956374	chr4	141366307	A	G	0.26	0.51(0.39,0.67)	-0.29243	0.0594416	1.73905e-06	0.94(0.77,1.14)	-0.0268721	0.0442026	0.532191
PCAT5	downstream	rs10764058	chr10	35801595	A	C	0.59	0.6(0.48,0.74)	-0.221849	0.0494439	1.75027e-06	1.06(0.9,1.26)	0.0253059	0.0362568	0.483748
LINC02432;IL15	intergenic	rs6838972	chr4	141370213	A	G	0.26	0.51(0.39,0.68)	-0.29243	0.0594416	1.78873e-06	0.94(0.77,1.14)	-0.0268721	0.0442026	0.533844
MBOAT1;E2F3	intergenic	rs7767685	chr6	20276308	T	A	0.13	2.06(1.53,2.78)	0.313867	0.065906	1.96544e-06	1.01(0.79,1.28)	0.00432137	0.0544359	0.958013
MBOAT1;E2F3	intergenic	rs7747455	chr6	20276309	C	A	0.13	2.06(1.53,2.78)	0.313867	0.065906	1.96544e-06	1.01(0.79,1.28)	0.00432137	0.0544359	0.958016
NTN1	intronic	rs7213439	chr17	9189994	C	T	0.77	1.81(1.42,2.31)	0.257679	0.0537705	1.99413e-06	1.09(0.9,1.32)	0.0374265	0.0424408	0.36947
PCAT5	ncRNA_intronic	rs10827542	chr10	35796112	T	C	0.59	0.6(0.48,0.74)	-0.221849	0.0494439	2.05955e-06	1.04(0.88,1.24)	0.0170333	0.0370156	0.648417
CCDC182;MRPS23	intergenic	rs9892268	chr17	57788596	T	G	0.5	1.68(1.36,2.09)	0.225309	0.0468216	2.07094e-06	0.96(0.81,1.14)	-0.0177288	0.037646	0.644916
LINC02432;IL15	intergenic	rs4546321	chr4	141375622	A	C	0.26	0.51(0.39,0.68)	-0.29243	0.0594416	2.07307e-06	0.94(0.77,1.14)	-0.0268721	0.0442026	0.534868
MBOAT1;E2F3	intergenic	rs6915472	chr6	20277010	G	A	0.13	2.06(1.53,2.78)	0.313867	0.065906	2.07355e-06	1.01(0.79,1.28)	0.00432137	0.0544359	0.936157
LINC02432;IL15	intergenic	rs28738817	chr4	141377543	G	A	0.26	0.51(0.39,0.68)	-0.29243	0.0594416	2.08581e-06	0.94(0.77,1.14)	-0.0268721	0.0442026	0.534868
LINC02432;IL15	intergenic	rs6841780	chr4	141375088	G	C	0.26	0.51(0.39,0.68)	-0.29243	0.0594416	2.08581e-06	0.94(0.78,1.14)	-0.0268721	0.0413435	0.535444
ID4;MBOAT1	intergenic	rs2142898	chr6	19885837	G	A	0.99	3.81(2.19,6.63)	0.580925	0.122694	2.24838e-06	0.91(0.54,1.54)	-0.0409586	0.115637	0.729696
GRM5	intronic	rs11021339	chr11	88794271	A	G	0.12	2.66(1.77,4.01)	0.424882	0.0902594	2.54842e-06	1.2(0.88,1.63)	0.0791812	0.0687238	0.255806
GRM5	intronic	rs75751326	chr11	88785371	G	A	0.12	2.66(1.77,4.01)	0.424882	0.0902594	2.58177e-06	1.2(0.88,1.63)	0.0791812	0.0687238	0.253792
GRM5	intronic	rs16914866	chr11	88788180	T	C	0.12	2.66(1.77,4.01)	0.424882	0.0902594	2.58177e-06	1.2(0.88,1.63)	0.0791812	0.0687238	0.253792
GRM5	intronic	rs11021333	chr11	88788777	G	A	0.12	2.66(1.77,4.01)	0.424882	0.0902594	2.58177e-06	1.2(0.88,1.63)	0.0791812	0.0687238	0.253792
GRM5	intronic	rs12286787	chr11	88789942	C	A	0.12	2.66(1.77,4.01)	0.424882	0.0902594	2.58177e-06	1.2(0.88,1.63)	0.0791812	0.0687238	0.253792
GRM5	intronic	rs16914832	chr11	88781583	A	G	0.12	2.66(1.77,4)	0.424882	0.0902594	2.63114e-06	1.2(0.88,1.63)	0.0791812	0.0687238	0.254292
LINC02432;IL15	intergenic	rs10030056	chr4	141350657	G	A	0.27	0.52(0.39,0.68)	-0.283997	0.0637443	2.67458e-06	0.96(0.79,1.17)	-0.0457575	0.0288854	0.68902
PLXNA4	exonic	rs113830939	chr7	132508612	G	A	0.061	0.26(0.15,0.46)	-0.585027	0.121879	2.68409e-06	0.87(0.59,1.29)	-0.09691	0.0674684	0.491046
GRM5	intronic	rs12295165	chr11	88777398	G	T	0.12	2.66(1.77,4)	0.424882	0.0902594	2.69531e-06	1.2(0.88,1.63)	0.0791812	0.0687238	0.255885
GRM5	intronic	rs150651267	chr11	88775610	A	T	0.12	2.66(1.77,4)	0.424882	0.0902594	2.69531e-06	1.2(0.88,1.63)	0.0791812	0.0687238	0.256436
GRM5	intronic	rs12271638	chr11	88774208	G	T	0.12	2.66(1.77,4)	0.424882	0.0902594	2.70068e-06	1.2(0.88,1.63)	0.0791812	0.0687238	0.255342
PCAT5	ncRNA_intronic	rs10764057	chr10	35795648	A	G	0.58	0.6(0.49,0.74)	-0.221849	0.0448751	2.75707e-06	1.04(0.88,1.24)	0.0170333	0.0370156	0.623198
ACKR3;LOC93463	intergenic	rs75158808	chr2	236755468	A	G	0.22	0.49(0.37,0.66)	-0.309804	0.062242	2.80194e-06	1.11(0.89,1.37)	0.045323	0.0489454	0.351712
LINC02432;IL15	intergenic	rs4956291	chr4	141379277	A	C	0.26	0.52(0.4,0.68)	-0.283997	0.0581344	2.80546e-06	0.94(0.77,1.14)	-0.0268721	0.0442026	0.534868
LINC02432;IL15	intergenic	rs10015548	chr4	141378170	T	G	0.26	0.52(0.4,0.68)	-0.283997	0.0581344	2.8244e-06	0.94(0.78,1.14)	-0.0268721	0.0413435	0.550522
UBBP4;FAM27E5	intergenic	rs9914504	chr17	22227593	A	G	0.5	1.66(1.34,2.06)	0.220108	0.0541657	2.90576e-06	1.1(0.93,1.3)	0.0413927	0.0371988	0.265961
PCAT5	ncRNA_intronic	rs11010296	chr10	35797237	A	G	0.59	0.6(0.49,0.75)	-0.221849	0.0448751	2.95506e-06	1.04(0.88,1.24)	0.0170333	0.0370156	0.648417
PCAT5	ncRNA_intronic	rs7098953	chr10	35797967	A	T	0.59	0.6(0.49,0.75)	-0.221849	0.0448751	2.95721e-06	1.04(0.88,1.24)	0.0170333	0.0370156	0.648417
LINC02432;IL15	intergenic	rs13434870	chr4	141348946	C	T	0.27	0.52(0.39,0.68)	-0.283997	0.0637443	3.185e-06	0.93(0.77,1.13)	-0.0315171	0.0418328	0.488466
TRHDE;LINC02444	intergenic	rs12230898	chr12	73123024	A	T	0.11	2.34(1.63,3.35)	0.369216	0.0801165	3.34008e-06	1.02(0.78,1.34)	0.00860017	0.0594416	0.867513
MIR100HG;UBASH3B	intergenic	rs7110614	chr11	122492827	G	A	0.14	2.06(1.52,2.8)	0.313867	0.067359	3.35656e-06	0.98(0.77,1.24)	-0.00877392	0.0534364	0.843124
LINC02432;IL15	intergenic	rs9993663	chr4	141388588	G	T	0.26	0.52(0.4,0.69)	-0.283997	0.0581344	3.41468e-06	0.92(0.75,1.11)	-0.0362122	0.0452687	0.373989
LINC02432;IL15	intergenic	rs4956372	chr4	141347743	G	A	0.27	0.52(0.4,0.69)	-0.283997	0.0581344	3.44232e-06	0.93(0.77,1.13)	-0.0315171	0.0418328	0.474563
LINC02432;IL15	intergenic	rs746484	chr4	141354467	C	T	0.27	0.52(0.4,0.69)	-0.283997	0.0581344	3.4462e-06	0.94(0.78,1.15)	-0.0268721	0.0413435	0.5581
LINC02432;IL15	intergenic	rs10001224	chr4	141377873	C	T	0.27	0.52(0.4,0.69)	-0.283997	0.0581344	3.49748e-06	0.95(0.79,1.15)	-0.0222764	0.0408656	0.617153
LINC02432;IL15	intergenic	rs12499564	chr4	141342668	A	G	0.27	0.52(0.4,0.69)	-0.283997	0.0581344	3.51893e-06	0.93(0.77,1.13)	-0.0315171	0.0418328	0.472391
PCAT5	ncRNA_exonic	rs765545	chr10	35799464	G	C	0.58	0.6(0.49,0.75)	-0.221849	0.0448751	3.59804e-06	1.05(0.88,1.25)	0.0211893	0.039136	0.579486
LINC02432;IL15	intergenic	rs12501428	chr4	141343854	A	T	0.27	0.52(0.4,0.69)	-0.283997	0.0581344	3.59968e-06	0.93(0.77,1.13)	-0.0315171	0.0418328	0.456162
LINC02432;IL15	intergenic	rs13118315	chr4	141382492	C	T	0.26	0.52(0.39,0.69)	-0.283997	0.0637443	3.79019e-06	0.93(0.76,1.13)	-0.0315171	0.0447293	0.462254
SLC10A2;LINC01309	intergenic	rs1529288	chr13	103195615	A	C	0.14	2.06(1.51,2.79)	0.313867	0.0688216	4.12271e-06	0.84(0.64,1.1)	-0.0757207	0.0602548	0.210056
LINC02432;IL15	intergenic	rs9997972	chr4	141352688	C	T	0.27	0.53(0.4,0.69)	-0.275724	0.062355	4.23812e-06	0.93(0.77,1.13)	-0.0315171	0.0418328	0.487392
ZNF835;ZIM2-AS1	intergenic	rs758754	chr19	56741957	T	G	0.77	0.53(0.41,0.7)	-0.275724	0.0568837	4.24263e-06	0.95(0.77,1.17)	-0.0222764	0.0465474	0.614543
ZNF835;ZIM2-AS1	intergenic	rs2870104	chr19	56741528	A	G	0.77	0.53(0.41,0.7)	-0.275724	0.0568837	4.26284e-06	0.95(0.77,1.17)	-0.0222764	0.0465474	0.618404
LINC02432	upstream	rs12330988	chr4	141332979	G	C	0.26	0.52(0.4,0.69)	-0.283997	0.0581344	4.29985e-06	0.94(0.77,1.14)	-0.0268721	0.0442026	0.533007
MIR7641-2;KU-MEL-3	intergenic	rs9504137	chr6	4532710	A	G	0.33	0.57(0.45,0.73)	-0.244125	0.0523787	4.30367e-06	0.96(0.8,1.15)	-0.0177288	#VALUE!	0.62691
ZNF835;ZIM2-AS1	intergenic	rs758755	chr19	56742006	T	G	0.77	0.53(0.41,0.7)	-0.275724	0.0568837	4.30802e-06	0.95(0.77,1.17)	-0.0222764	0.0465474	0.641819
UBBP4;FAM27E5	intergenic	rs4889757	chr17	22227516	A	G	0.5	1.65(1.33,2.04)	0.217484	0.0477716	4.30909e-06	1.1(0.93,1.31)	0.0413927	0.0371988	0.254614
LINC02432;IL15	intergenic	rs10001400	chr4	141399386	A	T	0.26	0.52(0.4,0.69)	-0.283997	0.0581344	4.32065e-06	0.92(0.75,1.12)	-0.0362122	0.0452687	0.387616
AGPAT5	intronic	rs1559744	chr8	6718655	T	C	0.59	0.59(0.47,0.74)	-0.229148	0.0503848	4.38453e-06	1.08(0.91,1.28)	0.0334238	0.0379502	0.396107
LINC02432;IL15	intergenic	rs10016282	chr4	141349060	A	G	0.27	0.53(0.4,0.69)	-0.275724	0.062355	4.42333e-06	0.93(0.77,1.13)	-0.0315171	0.0418328	0.481161
			chr4	141332521				0.52(0.4,0.69)	-0.283997	0.0581344	4.44104e-06	0.94(0.78,1.14)	-0.0268721	0.0413435	0.542055
LINC02432;IL15	intergenic	rs4956367	chr4	141337768	G	A	0.26	0.52(0.4,0.69)	-0.283997	0.0581344	4.55661e-06	0.95(0.78,1.15)	-0.0222764	0.0436883	0.577986
LINC02432;IL15	intergenic	rs4956368	chr4	141337782	A	G	0.26	0.52(0.4,0.69)	-0.283997	0.0581344	4.55707e-06	0.95(0.78,1.15)	-0.0222764	0.0436883	0.571974
THEMIS	intronic	rs12213305	chr6	127839151	C	T	0.035	5.22(2.57,10.57)	0.717671	0.157009	4.57884e-06	1.8(1.08,2.99)	0.255273	0.113188	0.0232668
LINC02432;IL15	intergenic	rs11100716	chr4	141343672	C	T	0.27	0.53(0.4,0.69)	-0.275724	0.062355	4.63859e-06	0.93(0.77,1.13)	-0.0315171	0.0418328	0.472391
ARHGEF12	intronic	rs10892573	chr11	120417094	A	G	0.11	2.03(1.5,2.75)	0.307496	0.0670433	4.67152e-06	0.89(0.69,1.15)	-0.05061	0.0563984	0.365056
MBOAT1;E2F3	intergenic	rs3934204	chr6	20356964	C	T	0.032	2.57(1.72,3.86)	0.409933	0.088982	4.82299e-06	0.85(0.58,1.25)	-0.0705811	0.0846893	0.419803
LINC02432	ncRNA_intronic	rs62325269	chr4	141331565	C	A	0.26	0.52(0.4,0.69)	-0.283997	0.0581344	4.95532e-06	0.93(0.77,1.13)	-0.0315171	0.0418328	0.488227
PTEN;RNLS	intergenic	rs4933473	chr10	88155837	A	G	0.042	2.92(1.84,4.63)	0.465383	0.102329	5.02362e-06	0.75(0.52,1.09)	-0.124939	0.081152	0.134082
MBOAT1;E2F3	intergenic	rs62397810	chr6	20357597	C	T	0.032	2.57(1.71,3.85)	0.409933	0.090274	5.0607e-06	0.85(0.58,1.25)	-0.0705811	0.0846893	0.404693
LOC105375075;SUPT3H	intergenic	rs6458405	chr6	44667190	G	A	0.075	3.34(1.99,5.6)	0.523746	0.114742	5.09756e-06	1.09(0.77,1.55)	0.0374265	0.077008	0.631226
			chr6	44666563				3.34(1.99,5.6)	0.523746	0.114742	5.09756e-06	1.09(0.77,1.55)	0.0374265	0.077008	0.631248
LOC105375075;SUPT3H	intergenic	rs115498798	chr6	44666592	T	C	0.074	3.34(1.99,5.6)	0.523746	0.114742	5.09756e-06	1.09(0.77,1.55)	0.0374265	0.077008	0.631248
LOC105375075;SUPT3H	intergenic	rs7768424	chr6	44667208	A	G	0.075	3.34(1.99,5.6)	0.523746	0.114742	5.09756e-06	1.09(0.77,1.55)	0.0374265	0.077008	0.631248
LOC105375075;SUPT3H	intergenic	rs6458406	chr6	44667285	A	G	0.075	3.34(1.99,5.6)	0.523746	0.114742	5.09756e-06	1.09(0.77,1.55)	0.0374265	0.077008	0.631248
LOC105375075;SUPT3H	intergenic	rs6458408	chr6	44667479	T	C	0.075	3.34(1.99,5.6)	0.523746	0.114742	5.09756e-06	1.09(0.77,1.55)	0.0374265	0.077008	0.631248
LOC105375075;SUPT3H	intergenic	rs115848343	chr6	44666623	T	C	0.075	3.34(1.99,5.6)	0.523746	0.114742	5.10209e-06	1.09(0.77,1.55)	0.0374265	0.077008	0.628788
LOC105375075;SUPT3H	intergenic	rs114083910	chr6	44666227	A	G	0.075	3.34(1.99,5.6)	0.523746	0.114742	5.10264e-06	1.09(0.77,1.55)	0.0374265	0.077008	0.631226
LOC105375075;SUPT3H	intergenic	rs6458409	chr6	44667484	G	A	0.075	3.33(1.99,5.59)	0.522444	0.114077	5.12176e-06	1.08(0.76,1.53)	0.0334238	0.0778623	0.667883
LOC105375075;SUPT3H	intergenic	rs16872359	chr6	44669576	C	T	0.075	3.34(1.99,5.61)	0.523746	0.114742	5.21046e-06	1.09(0.77,1.55)	0.0374265	0.077008	0.614059
LOC105375075;SUPT3H	intergenic	rs6458407	chr6	44667287	T	C	0.075	3.33(1.99,5.59)	0.522444	0.114077	5.21798e-06	1.09(0.77,1.55)	0.0374265	0.077008	0.631248
LOC105375075;SUPT3H	intergenic	rs78743593	chr6	44666770	C	G	0.075	3.33(1.99,5.59)	0.522444	0.114077	5.22452e-06	1.09(0.77,1.55)	0.0374265	0.077008	0.631248
SMOC2;LOC105378146	intergenic	rs2181251	chr6	168669997	T	C	0.19	1.83(1.41,2.38)	0.262451	0.0577714	5.29775e-06	1.33(1.08,1.64)	0.123852	0.0461367	0.00694062
ARSB	intronic	rs97728	chr5	78893886	T	C	0.27	1.69(1.35,2.11)	0.227887	0.0497719	5.30267e-06	1.01(0.84,1.22)	0.00432137	0.0408378	0.932494
LOC105375075;SUPT3H	intergenic	rs75952218	chr6	44666837	C	G	0.075	3.33(1.98,5.59)	0.522444	0.115193	5.32442e-06	1.09(0.77,1.55)	0.0374265	0.077008	0.629784
ARHGEF12	intronic	rs10892580	chr11	120463440	G	A	0.11	2.02(1.49,2.73)	0.305351	0.0674312	5.3319e-06	0.89(0.69,1.14)	-0.05061	0.0563984	0.344318
PPL	intronic	rs11645099	chr16	4924993	C	T	0.33	1.66(1.33,2.06)	0.220108	0.0491104	5.37111e-06	0.99(0.83,1.18)	-0.00436481	0.0390597	0.919839
LOC105375075;SUPT3H	intergenic	rs6914774	chr6	44671207	C	T	0.076	3.34(1.99,5.61)	0.523746	0.114742	5.3714e-06	1.04(0.73,1.48)	0.0170333	0.0784237	0.820477
LINC02225;LINC02101	intergenic		chr5	58030909	T	C		2.26(1.59,3.21)	0.354108	0.0779139	5.38664e-06	0.89(0.67,1.18)	-0.05061	0.0629159	0.413706
LOC105375075;SUPT3H	intergenic	rs6903574	chr6	44669519	G	A	0.075	3.33(1.98,5.59)	0.522444	0.115193	5.4521e-06	1.09(0.77,1.55)	0.0374265	0.077008	0.614682
LOC105375075;SUPT3H	intergenic	rs77911033	chr6	44666503	T	A	0.075	3.32(1.98,5.58)	0.521138	0.114527	5.49526e-06	1.1(0.77,1.56)	0.0413927	0.0790316	0.610852
ARSB	intronic	rs97729	chr5	78893556	A	G	0.27	1.69(1.35,2.11)	0.227887	0.0497719	5.51298e-06	1.01(0.84,1.21)	0.00432137	0.0408378	0.936048
ARHGEF12	intronic	rs11217873	chr11	120450944	C	T	0.12	1.99(1.48,2.67)	0.298853	0.0656078	5.59487e-06	0.92(0.72,1.18)	-0.0362122	0.0543139	0.514705
			chr6	44665633				3.31(1.97,5.56)	0.519828	0.11498	5.69085e-06	1.1(0.77,1.56)	0.0413927	0.0790316	0.597861
ALG5	intronic		chr13	36988720	C	G		0.56(0.44,0.72)	-0.251812	0.0534364	6.06436e-06	1(0.82,1.21)	0	0.0439725	0.991915
REEP3;ANXA2P3	intergenic	rs2250648	chr10	64274345	C	T	0.02	2.39(1.64,3.49)	0.378398	0.0834459	6.36644e-06	0.91(0.66,1.28)	-0.0409586	0.0711722	0.596998
LINC02432;IL15	intergenic	rs4956292	chr4	141379284	A	C	0.28	0.54(0.42,0.71)	-0.267606	0.055686	6.46919e-06	0.93(0.77,1.13)	-0.0315171	0.0418328	0.454825
PKNOX2	intronic	rs66665027	chr11	125239485	A	G	0.16	0.45(0.32,0.64)	-0.346787	0.0755421	6.50447e-06	0.94(0.73,1.2)	-0.0268721	0.056023	0.614192
TRHDE;LINC02444	intergenic	rs11179548	chr12	73103279	A	C	0.14	2.18(1.55,3.05)	0.338456	0.0755739	6.52339e-06	1.07(0.84,1.37)	0.0293838	0.0536247	0.587875
			chr13	36993836				0.56(0.44,0.72)	-0.251812	0.0534364	6.60615e-06	1.02(0.84,1.24)	0.00860017	0.0430209	0.846216
TRHDE;LINC02444	intergenic	rs12809506	chr12	73074958	A	G	0.0091	4.62(2.37,8.98)	0.664642	0.147905	6.65091e-06	1(0.62,1.63)	0	0.105923	0.993742
IER5;LINC01732	intergenic	rs6663970	chr1	181166708	A	G	0.12	0.39(0.26,0.59)	-0.408935	0.0898425	6.72921e-06	1.14(0.89,1.45)	0.0569049	0.0548545	0.311675
IVL;SPRR4	intergenic	rs56335979	chr1	152918874	G	A	0.02	2.32(1.61,3.36)	0.365488	0.0809501	6.8828e-06	0.95(0.7,1.28)	-0.0222764	0.0676661	0.735986
GRM5	intronic	rs11021334	chr11	88789083	T	C	0.13	2.36(1.62,3.44)	0.372912	0.0833658	7.23748e-06	1.19(0.88,1.59)	0.075547	0.0668695	0.259753
GRM5	intronic	rs139017770	chr11	88775179	G	A	0.13	2.36(1.62,3.44)	0.372912	0.0833658	7.64654e-06	1.18(0.88,1.59)	0.071882	0.0649997	0.260431
UBBP4;FAM27E5	intergenic	rs1471467	chr17	22221871	C	T	0.22	0.56(0.43,0.72)	-0.251812	0.0585304	7.68926e-06	0.93(0.77,1.14)	-0.0315171	0.0418328	0.491672
KCNJ18;UBBP4	intergenic	rs1813412	chr17	22193901	G	A	0.5	1.63(1.31,2.01)	0.212188	0.0484267	7.81702e-06	1.01(0.85,1.2)	0.00432137	0.0382155	0.913713
PTEN;RNLS	intergenic	rs11202678	chr10	88198825	C	T	0.042	2.93(1.83,4.7)	0.466868	0.104294	7.82068e-06	0.89(0.62,1.28)	-0.05061	0.0801012	0.528834
IL33;TPD52L3	intergenic	rs10758762	chr9	6315544	G	A	0.79	1.85(1.41,2.43)	0.267172	0.0601799	8.1147e-06	1.1(0.89,1.36)	0.0413927	0.0469401	0.362757
GRM5	intronic	rs75132571	chr11	88786617	A	G	0.13	2.35(1.62,3.43)	0.371068	0.0824249	8.1661e-06	1.19(0.88,1.6)	0.075547	0.0668695	0.269434
GRM5	intronic	rs12286782	chr11	88789936	C	T	0.13	2.35(1.62,3.43)	0.371068	0.0824249	8.1661e-06	1.19(0.88,1.6)	0.075547	0.0668695	0.269434
LINC01515	ncRNA_intronic	rs7912878	chr10	65763414	T	C	0.15	1.79(1.39,2.31)	0.252853	0.0560399	8.16706e-06	0.93(0.75,1.14)	-0.0315171	0.0476641	0.466509
GRM5	intronic	rs16914854	chr11	88785504	C	A	0.13	2.35(1.61,3.42)	0.371068	0.0837969	8.55399e-06	1.19(0.88,1.6)	0.075547	0.0668695	0.269434
SMOC2;LOC105378146	intergenic	rs4286744	chr6	168672106	A	G	0.11	2.07(1.5,2.85)	0.31597	0.0713669	8.57189e-06	1.23(0.95,1.59)	0.0899051	0.0572355	0.118617
GRM5	intronic	rs186415628	chr11	88775281	G	T	0.13	2.35(1.61,3.42)	0.371068	0.0837969	8.60479e-06	1.18(0.88,1.6)	0.071882	0.0649997	0.270401
GRM5	intronic	rs12280441	chr11	88778988	T	A	0.13	2.35(1.61,3.42)	0.371068	0.0837969	8.60479e-06	1.18(0.88,1.6)	0.071882	0.0649997	0.271207
LINC01164;PPP2R2D	intergenic		chr10	131859302	A	G		1.89(1.43,2.5)	0.276462	0.0617989	8.62089e-06	0.96(0.77,1.21)	-0.0177288	0.0488676	0.746304
ALG5	intronic	rs113082302	chr13	36957697	C	T	0.29	0.56(0.43,0.72)	-0.251812	0.0585304	8.62604e-06	1(0.82,1.22)	0	0.0439725	0.98906
UHRF2	intronic	rs73642516	chr9	6424798	T	A	0.096	2.35(1.61,3.43)	0.371068	0.0837969	8.77593e-06	1.13(0.85,1.5)	0.0530784	0.0630916	0.391105
SMOC2;LOC105378146	intergenic	rs62423451	chr6	168672559	A	T	0.11	2.07(1.5,2.85)	0.31597	0.0713669	8.81311e-06	1.25(0.97,1.62)	0.09691	0.056193	0.0878832
LRRTM4	intronic	rs398543	chr2	77359169	T	C	0.15	0.55(0.42,0.72)	-0.259637	0.0597517	8.81413e-06	0.99(0.8,1.23)	-0.00436481	0.0472169	0.951256
MIR7641-2;KU-MEL-3	intergenic	rs1265229	chr6	4511621	A	G	0.6	0.59(0.47,0.75)	-0.229148	0.0503848	8.87492e-06	1.09(0.91,1.3)	0.0374265	0.0399924	0.336471
MIR345;SLC25A47	intergenic	rs9324018	chr14	100315540	A	C	0.39	1.66(1.33,2.07)	0.220108	0.0491104	8.895e-06	1(0.83,1.19)	0	0.0412867	0.967619
LINC02070;VGLL3	intergenic	rs75539225	chr3	86762495	A	G	0.15	0.47(0.33,0.65)	-0.327902	0.0783591	8.90639e-06	1.02(0.81,1.29)	0.00860017	0.0510792	0.85707
SMOC2;LOC105378146	intergenic	rs11751195	chr6	168672766	T	C	0.11	2.07(1.5,2.85)	0.31597	0.0713669	8.91123e-06	1.25(0.97,1.62)	0.09691	0.056193	0.0869316
UBBP4;FAM27E5	intergenic	rs9911666	chr17	22227642	C	A	0.23	0.56(0.43,0.72)	-0.251812	0.0585304	9.01263e-06	0.93(0.77,1.14)	-0.0315171	0.0418328	0.488812
ALG5	intronic	rs77735568	chr13	36963178	C	T	0.29	0.56(0.43,0.72)	-0.251812	0.0585304	9.14453e-06	1(0.82,1.22)	0	0.0439725	0.996062
MIR345;SLC25A47	intergenic	rs1977243	chr14	100315677	C	G	0.39	1.65(1.32,2.07)	0.217484	0.0494439	9.21956e-06	0.99(0.83,1.19)	-0.00436481	0.0390597	0.930917
TRHDE;LINC02444	intergenic	rs2885462	chr12	73094325	A	C	0.045	3.09(1.88,5.09)	0.489958	0.110102	9.32613e-06	1.13(0.8,1.59)	0.0530784	0.0765247	0.493359
ALG5	intronic	rs77941811	chr13	36951037	A	G	0.29	0.56(0.43,0.72)	-0.251812	0.0585304	9.44749e-06	1(0.83,1.22)	0	0.0412867	0.969388
LOC101929282;RBM43	intergenic	rs2190369	chr2	150899505	A	G	0.073	2.62(1.71,4.01)	0.418301	0.0945435	9.62804e-06	0.92(0.68,1.24)	-0.0362122	0.066979	0.583877
LINC02432;IL15	intergenic	rs4264898	chr4	141379920	T	C	0.29	0.54(0.42,0.71)	-0.267606	0.055686	9.80861e-06	0.98(0.81,1.19)	-0.00877392	0.0422148	0.862266
Models adjusted for age, sex, and principal components of ancestry

## Sheet: DatasetS2REGARDS_APOL1Recessive
Table S2: The top variants (p<1.00e-05) with significant interaction with APOL1 recessive on incident ESKD
Gene_refGene	Func_refGene	rsID	Chr	BP(hg38)	Ref	Alt	MAF	REGARDS				GENHAT
								OR(95%CI)	BETA	SE	p value	OR(95%CI)	BETA	SE	p value
SMOC2;LOC105378146	intergenic	rs2181251	chr6	168669997	T	C	0.19	1.83(1.41,2.38)	0.262451	0.0593485	5.3e-06	1.71(1.17,2.5)	0.232996	0.0840869	0.00584021
SMOC2;LOC105378146	intergenic	rs62423451	chr6	168672559	A	T	0.11	2.07(1.5,2.85)	0.31597	0.0713669	8.81e-06	1.81(1.12,2.91)	0.257679	0.106357	0.0146896
SMOC2;LOC105378146	intergenic	rs11751195	chr6	168672766	T	C	0.11	2.07(1.5,2.85)	0.31597	0.0713669	8.91e-06	1.81(1.12,2.91)	0.257679	0.106357	0.0149291
SMOC2;LOC105378146	intergenic	rs4286744	chr6	168672106	A	G	0.11	2.07(1.5,2.85)	0.31597	0.0713669	8.57e-06	1.78(1.11,2.87)	0.25042	0.104641	0.0173508
MIR99AHG;LINC01549	intergenic	rs4818291	chr21	16895809	C	T	0.23	1.85(1.44,2.38)	0.267172	0.061757	1.46e-06	0.63(0.43,0.92)	-0.200659	0.0846286	0.0177823
MIR99AHG;LINC01549	intergenic	rs4818292	chr21	16895885	G	A	0.23	1.85(1.44,2.38)	0.267172	0.061757	1.52e-06	0.63(0.43,0.92)	-0.200659	0.0846286	0.0178086
MIR99AHG;LINC01549	intergenic	rs4818293	chr21	16895981	A	C	0.23	1.85(1.44,2.38)	0.267172	0.061757	1.49e-06	0.65(0.44,0.94)	-0.187087	0.0864595	0.0240255
THEMIS	intronic	rs12213305	chr6	127839151	C	T	0.035	5.22(2.57,10.57)	0.717671	0.163128	4.58e-06	2.04(0.86,4.81)	0.30963	0.191394	0.104521
PKNOX2	intronic	rs66665027	chr11	125239485	A	G	0.16	0.45(0.32,0.64)	-0.346787	0.0898425	6.5e-06	1.43(0.91,2.24)	0.155336	0.10015	0.123334
IL33;TPD52L3	intergenic	rs10758762	chr9	6315544	G	A	0.79	1.85(1.41,2.43)	0.267172	0.061757	8.11e-06	1.33(0.91,1.95)	0.123852	0.0840869	0.144008
SMYD3	intronic	rs10924414	chr1	245965556	C	T	0.19	0.44(0.32,0.6)	-0.356547	0.084863	2.97e-07	0.72(0.45,1.14)	-0.142668	0.104143	0.157381
SMYD3	intronic	rs10924411	chr1	245963522	A	C	0.19	0.43(0.31,0.59)	-0.366532	0.079769	1.69e-07	0.72(0.45,1.14)	-0.142668	0.104143	0.157382
SMYD3	intronic	rs6667758	chr1	245964743	A	G	0.19	0.43(0.32,0.59)	-0.366532	0.079769	1.91e-07	0.72(0.45,1.14)	-0.142668	0.104143	0.160213
SMYD3	intronic	rs10924412	chr1	245965288	A	T	0.19	0.43(0.31,0.59)	-0.366532	0.079769	1.82e-07	0.72(0.45,1.14)	-0.142668	0.104143	0.160922
SLC10A2;LINC01309	intergenic	rs1529288	chr13	103195615	A	C	0.14	2.06(1.51,2.79)	0.313867	0.0702939	4.12e-06	0.67(0.38,1.18)	-0.173925	0.125659	0.163472
SMYD3	intronic	rs10924409	chr1	245963306	A	G	0.19	0.43(0.31,0.59)	-0.366532	0.079769	1.66e-07	0.72(0.45,1.14)	-0.142668	0.104143	0.163834
SMYD3	intronic	rs72768790	chr1	245964230	A	G	0.19	0.43(0.32,0.59)	-0.366532	0.079769	1.89e-07	0.72(0.45,1.14)	-0.142668	0.104143	0.163887
SMYD3	intronic	rs6667654	chr1	245964644	A	C	0.19	0.43(0.32,0.59)	-0.366532	0.079769	1.87e-07	0.72(0.45,1.14)	-0.142668	0.104143	0.164041
SMYD3	intronic	rs6670582	chr1	245964647	T	A	0.19	0.43(0.32,0.59)	-0.366532	0.079769	1.87e-07	0.72(0.45,1.14)	-0.142668	0.104143	0.164041
TRHDE;LINC02444	intergenic	rs11179548	chr12	73103279	A	C	0.14	2.18(1.55,3.05)	0.338456	0.0828394	6.52e-06	1.37(0.87,2.16)	0.136721	0.100613	0.175043
SMYD3	intronic	rs12565899	chr1	245966140	G	A	0.18	0.44(0.32,0.6)	-0.356547	0.084863	2.75e-07	0.73(0.46,1.16)	-0.136677	0.102329	0.178402
SMYD3	intronic	rs75431828	chr1	245962720	T	C	0.18	0.41(0.29,0.57)	-0.387216	0.159058	1.3e-07	0.72(0.44,1.17)	-0.142668	0.109122	0.18342
PLXNA4	exonic	rs113830939	chr7	132508612	G	A	0.061	0.26(0.15,0.46)	-0.585027	0.211721	2.68e-06	0.57(0.24,1.31)	-0.244125	0.191665	0.185448
SMYD3	intronic	rs10924407	chr1	245961292	T	C	0.17	0.43(0.31,0.6)	-0.366532	0.079769	6.8e-07	0.73(0.45,1.19)	-0.136677	0.107199	0.208204
LINC02070;VGLL3	intergenic	rs75539225	chr3	86762495	A	G	0.15	0.47(0.33,0.65)	-0.327902	0.0994779	8.91e-06	1.31(0.85,2.02)	0.117271	0.095843	0.215512
SMYD3	intronic	rs1544151	chr1	245959569	G	A	0.17	0.43(0.31,0.6)	-0.366532	0.079769	7.44e-07	0.74(0.46,1.2)	-0.130768	0.105344	0.21819
SMYD3	intronic	rs4323674	chr1	245959671	C	T	0.17	0.43(0.31,0.6)	-0.366532	0.079769	7.44e-07	0.74(0.46,1.2)	-0.130768	0.105344	0.219001
PWRN1;NPAP1	intergenic	rs73365668	chr15	24673102	A	T	0.14	2.17(1.58,2.97)	0.33646	0.0818207	1.36e-06	0.73(0.45,1.21)	-0.136677	0.107199	0.223403
SMYD3	intronic	rs58082479	chr1	245958861	G	A	0.17	0.43(0.31,0.6)	-0.366532	0.079769	6.48e-07	0.74(0.46,1.21)	-0.130768	0.105344	0.232342
SMYD3	intronic	rs12568959	chr1	245958303	C	T	0.17	0.43(0.31,0.6)	-0.366532	0.079769	6.33e-07	0.75(0.46,1.22)	-0.124939	0.108318	0.248075
MIR7641-2;KU-MEL-3	intergenic	rs9504137	chr6	4532710	A	G	0.33	0.57(0.45,0.73)	-0.244125	0.078477	4.3e-06	0.81(0.57,1.17)	-0.091515	0.0778623	0.260646
NTN1	intronic	rs7213439	chr17	9189994	C	T	0.77	1.81(1.42,2.31)	0.257679	0.0569135	1.99e-06	1.22(0.85,1.74)	0.0863598	0.0800719	0.272449
SMYD3	intronic	rs11799349	chr1	245964938	C	T	0.17	0.43(0.31,0.6)	-0.366532	0.079769	4.05e-07	0.77(0.48,1.25)	-0.113509	0.104719	0.295579
TRHDE;LINC02444	intergenic	rs10879559	chr12	73125635	A	G	0.11	2.52(1.75,3.63)	0.401401	0.0872202	5.84e-07	1.31(0.79,2.16)	0.117271	0.112063	0.301841
LINC01164;PPP2R2D	intergenic		chr10	131859302	A	G		1.89(1.43,2.5)	0.276462	0.0664968	8.62e-06	0.79(0.51,1.23)	-0.102373	0.0969678	0.302581
MNS1;ZNF280D	intergenic	rs1715886	chr15	56523323	T	C	0.82	1.98(1.49,2.61)	0.296665	0.0768047	1.7e-06	0.81(0.54,1.21)	-0.091515	0.0898425	0.310917
TRHDE;LINC02444	intergenic	rs12230898	chr12	73123024	A	T	0.11	2.34(1.63,3.35)	0.369216	0.0842326	3.34e-06	1.29(0.78,2.13)	0.11059	0.111477	0.313238
IVL;SPRR4	intergenic	rs56335979	chr1	152918874	G	A	0.02	2.32(1.61,3.36)	0.365488	0.0823306	6.88e-06	0.72(0.37,1.39)	-0.142668	0.147516	0.326452
LINC02432;IL15	intergenic	rs10001400	chr4	141399386	A	T	0.26	0.52(0.4,0.69)	-0.283997	0.0581344	4.32e-06	0.83(0.56,1.21)	-0.0809219	0.0871888	0.333435
			chr13	36993836				0.56(0.44,0.72)	-0.251812	0.0745551	6.61e-06	1.19(0.83,1.72)	0.075547	0.0798311	0.342604
ALG5	intronic	rs77941811	chr13	36951037	A	G	0.29	0.56(0.43,0.72)	-0.251812	0.0745551	9.45e-06	1.19(0.83,1.71)	0.075547	0.0798311	0.34775
ALG5	intronic	rs113082302	chr13	36957697	C	T	0.29	0.56(0.43,0.72)	-0.251812	0.0745551	8.63e-06	1.19(0.83,1.71)	0.075547	0.0798311	0.349276
LINC02432;IL15	intergenic	rs9993663	chr4	141388588	G	T	0.26	0.52(0.4,0.69)	-0.283997	0.0581344	3.41e-06	0.84(0.57,1.22)	-0.0757207	0.0859206	0.356819
ALG5	intronic	rs77735568	chr13	36963178	C	T	0.29	0.56(0.43,0.72)	-0.251812	0.0745551	9.14e-06	1.19(0.82,1.71)	0.075547	0.0825169	0.357666
LINC01515	ncRNA_intronic	rs7912878	chr10	65763414	T	C	0.15	1.79(1.39,2.31)	0.252853	0.0708723	8.17e-06	1.2(0.8,1.8)	0.0791812	0.0898425	0.36886
SMYD3	intronic	rs12037922	chr1	245961389	G	A	0.15	0.43(0.3,0.6)	-0.366532	0.079769	1.52e-06	0.79(0.48,1.31)	-0.102373	0.110401	0.369724
	intergenic	rs536243	chr10	88199325	A	C	0.89	2.44(1.73,3.45)	0.38739	0.0800719	3.6e-07	1.24(0.77,2.01)	0.0934217	0.105577	0.374638
AGPAT5	intronic	rs1559744	chr8	6718655	T	C	0.59	0.59(0.47,0.74)	-0.229148	0.0861184	4.38e-06	0.86(0.61,1.21)	-0.0655015	0.0761064	0.390591
ARHGEF12	intronic	rs10892580	chr11	120463440	G	A	0.11	2.02(1.49,2.73)	0.305351	0.0812364	5.33e-06	0.81(0.49,1.33)	-0.091515	0.111372	0.401844
LINC02432;IL15	intergenic	rs4956292	chr4	141379284	A	C	0.28	0.54(0.42,0.71)	-0.267606	0.0664968	6.47e-06	0.86(0.59,1.24)	-0.0655015	0.0834931	0.415154
MNS1;ZNF280D	intergenic	rs703239	chr15	56527051	C	T	0.82	2.1(1.56,2.81)	0.322219	0.0658646	7.11e-07	0.84(0.56,1.28)	-0.0757207	0.0898425	0.423143
UHRF2	intronic	rs73642516	chr9	6424798	T	A	0.096	2.35(1.61,3.43)	0.371068	0.0851775	8.78e-06	1.24(0.73,2.09)	0.0934217	0.117397	0.424999
ALG5	intronic		chr13	36988720	C	G		0.56(0.44,0.72)	-0.251812	0.0745551	6.06e-06	1.15(0.8,1.66)	0.0606978	0.08041	0.439659
LINC02432;IL15	intergenic	rs13118315	chr4	141382492	C	T	0.26	0.52(0.39,0.69)	-0.283997	0.121879	3.79e-06	0.86(0.59,1.26)	-0.0655015	0.0834931	0.440324
ARHGEF12	intronic	rs10892573	chr11	120417094	A	G	0.11	2.03(1.5,2.75)	0.307496	0.0670433	4.67e-06	0.82(0.5,1.35)	-0.0861861	0.109614	0.441384
LOC105375075;SUPT3H	intergenic	rs6914774	chr6	44671207	C	T	0.076	3.34(1.99,5.61)	0.523746	0.124996	5.37e-06	0.75(0.37,1.56)	-0.124939	0.156561	0.446105
TRHDE;LINC02444	intergenic	rs2885462	chr12	73094325	A	C	0.045	3.09(1.88,5.09)	0.489958	0.119738	9.33e-06	1.29(0.66,2.5)	0.11059	0.148493	0.451724
LOC101929282;RBM43	intergenic	rs2190369	chr2	150899505	A	G	0.073	2.62(1.71,4.01)	0.418301	0.095843	9.63e-06	0.8(0.44,1.46)	-0.09691	0.132468	0.468096
PTEN;RNLS	intergenic	rs11202678	chr10	88198825	C	T	0.042	2.93(1.83,4.7)	0.466868	0.107957	7.82e-06	1.25(0.65,2.42)	0.09691	0.144896	0.504551
PCAT5;ANKRD30A	intergenic	rs7086402	chr10	35811113	T	C	0.59	0.56(0.45,0.69)	-0.251812	0.0745551	8.92e-08	1.11(0.8,1.54)	0.045323	0.0725679	0.52313
KCNJ18;UBBP4	intergenic	rs1813412	chr17	22193901	G	A	0.5	1.63(1.31,2.01)	0.212188	0.0501246	7.82e-06	0.9(0.64,1.26)	-0.0457575	0.0755421	0.527795
LINC02432;IL15	intergenic	rs10015548	chr4	141378170	T	G	0.26	0.52(0.4,0.68)	-0.283997	0.0581344	2.82e-06	0.89(0.61,1.29)	-0.05061	0.0837042	0.528016
LINC02432;IL15	intergenic	rs6841780	chr4	141375088	G	C	0.26	0.51(0.39,0.68)	-0.29243	0.117576	2.09e-06	0.89(0.61,1.29)	-0.05061	0.0837042	0.54632
LINC02432;IL15	intergenic	rs4546321	chr4	141375622	A	C	0.26	0.51(0.39,0.68)	-0.29243	0.117576	2.07e-06	0.89(0.61,1.29)	-0.05061	0.0837042	0.546815
LINC02432;IL15	intergenic	rs28738817	chr4	141377543	G	A	0.26	0.51(0.39,0.68)	-0.29243	0.117576	2.09e-06	0.89(0.61,1.29)	-0.05061	0.0837042	0.546815
LINC02432;IL15	intergenic	rs4956291	chr4	141379277	A	C	0.26	0.52(0.4,0.68)	-0.283997	0.0581344	2.81e-06	0.89(0.61,1.29)	-0.05061	0.0837042	0.546815
LINC02432;IL15	intergenic	rs12501428	chr4	141343854	A	T	0.27	0.52(0.4,0.69)	-0.283997	0.0581344	3.6e-06	0.89(0.61,1.3)	-0.05061	0.0837042	0.548007
LINC02432;IL15	intergenic	rs4956372	chr4	141347743	G	A	0.27	0.52(0.4,0.69)	-0.283997	0.0581344	3.44e-06	0.89(0.61,1.3)	-0.05061	0.0837042	0.552359
LINC02432;IL15	intergenic	rs6856217	chr4	141364247	G	C	0.26	0.51(0.39,0.67)	-0.29243	0.117576	1.67e-06	0.89(0.61,1.3)	-0.05061	0.0837042	0.553366
LINC02432;IL15	intergenic	rs4956374	chr4	141366307	A	G	0.26	0.51(0.39,0.67)	-0.29243	0.117576	1.74e-06	0.89(0.62,1.3)	-0.05061	0.0801012	0.55363
LINC02432;IL15	intergenic	rs12499564	chr4	141342668	A	G	0.27	0.52(0.4,0.69)	-0.283997	0.0581344	3.52e-06	0.89(0.61,1.3)	-0.05061	0.0837042	0.555024
LINC02432;IL15	intergenic	rs11100716	chr4	141343672	C	T	0.27	0.53(0.4,0.69)	-0.275724	0.062355	4.64e-06	0.89(0.61,1.3)	-0.05061	0.0837042	0.555024
LINC02432;IL15	intergenic	rs6838972	chr4	141370213	A	G	0.26	0.51(0.39,0.68)	-0.29243	0.117576	1.79e-06	0.9(0.62,1.3)	-0.0457575	0.0825769	0.563189
PCAT5;ANKRD30A	intergenic	rs7067944	chr10	35810852	A	G	0.54	0.55(0.44,0.68)	-0.259637	0.0705626	3.35e-08	1.1(0.79,1.52)	0.0413927	0.0733498	0.567963
PCAT5;ANKRD30A	intergenic	rs398045994	chr10	35803075	A	AT	0.59	0.58(0.47,0.72)	-0.236572	0.0823306	6.93e-07	1.1(0.79,1.52)	0.0413927	0.0733498	0.571289
LINC02432;IL15	intergenic	rs6856713	chr4	141369766	C	T	0.26	0.51(0.39,0.67)	-0.29243	0.117576	1.65e-06	0.9(0.62,1.3)	-0.0457575	0.0825769	0.572375
LINC02432	ncRNA_intronic	rs62325269	chr4	141331565	C	A	0.26	0.52(0.4,0.69)	-0.283997	0.0581344	4.96e-06	0.9(0.62,1.3)	-0.0457575	0.0825769	0.572725
CCDC182;MRPS23	intergenic	rs9892268	chr17	57788596	T	G	0.5	1.68(1.36,2.09)	0.225309	0.0568194	2.07e-06	0.91(0.66,1.27)	-0.0409586	0.0711722	0.577824
ACKR3;LOC93463	intergenic	rs75158808	chr2	236755468	A	G	0.22	0.49(0.37,0.66)	-0.309804	0.108712	2.8e-06	0.89(0.59,1.35)	-0.05061	0.0910908	0.578762
PCAT5	downstream	rs977677	chr10	35801724	A	G	0.59	0.58(0.47,0.72)	-0.236572	0.0823306	6.8e-07	1.09(0.79,1.51)	0.0374265	0.0713262	0.586102
			chr4	141332521				0.52(0.4,0.69)	-0.283997	0.0581344	4.44e-06	0.9(0.62,1.31)	-0.0457575	0.0825769	0.586798
LINC02432	upstream	rs12330988	chr4	141332979	G	C	0.26	0.52(0.4,0.69)	-0.283997	0.0581344	4.3e-06	0.9(0.62,1.31)	-0.0457575	0.0825769	0.593803
LINC02432;IL15	intergenic	rs10016282	chr4	141349060	A	G	0.27	0.53(0.4,0.69)	-0.275724	0.062355	4.42e-06	0.9(0.62,1.31)	-0.0457575	0.0825769	0.598838
LINC02432;IL15	intergenic	rs9997972	chr4	141352688	C	T	0.27	0.53(0.4,0.69)	-0.275724	0.062355	4.24e-06	0.91(0.62,1.31)	-0.0409586	0.0850254	0.600981
LINC02432;IL15	intergenic	rs13434870	chr4	141348946	C	T	0.27	0.52(0.39,0.68)	-0.283997	0.121879	3.185e-06	0.91(0.62,1.32)	-0.0409586	0.0850254	0.603928
LINC02432;IL15	intergenic	rs10001224	chr4	141377873	C	T	0.27	0.52(0.4,0.69)	-0.283997	0.0581344	3.5e-06	0.91(0.63,1.31)	-0.0409586	0.08148	0.604538
PCAT5;ANKRD30A	intergenic	rs7068876	chr10	35802344	T	C	0.59	0.58(0.47,0.72)	-0.236572	0.0823306	4.68e-07	1.09(0.79,1.51)	0.0374265	0.0713262	0.605715
ARHGEF12	intronic	rs11217873	chr11	120450944	C	T	0.12	1.99(1.48,2.67)	0.298853	0.0779209	5.59e-06	0.88(0.55,1.42)	-0.0555173	0.104143	0.60698
PCAT5;ANKRD30A	intergenic	rs4934554	chr10	35803000	G	A	0.59	0.58(0.47,0.72)	-0.236572	0.0823306	4.7e-07	1.09(0.79,1.5)	0.0374265	0.0713262	0.608889
LINC02432;IL15	intergenic	rs4956367	chr4	141337768	G	A	0.26	0.52(0.4,0.69)	-0.283997	0.0581344	4.56e-06	0.91(0.62,1.32)	-0.0409586	0.0850254	0.609582
PCAT5;ANKRD30A	intergenic	rs6481970	chr10	35802422	C	T	0.59	0.58(0.47,0.72)	-0.236572	0.0823306	4.43e-07	1.09(0.79,1.5)	0.0374265	0.0713262	0.60976
LINC02432;IL15	intergenic	rs10029583	chr4	141363305	T	A	0.26	0.51(0.38,0.67)	-0.29243	0.117576	1.4e-06	0.91(0.62,1.32)	-0.0409586	0.0850254	0.612351
LINC02432;IL15	intergenic	rs4956368	chr4	141337782	A	G	0.26	0.52(0.4,0.69)	-0.283997	0.0581344	4.56e-06	0.91(0.63,1.32)	-0.0409586	0.08148	0.617596
LOC105375075;SUPT3H	intergenic	rs6903574	chr6	44669519	G	A	0.075	3.33(1.98,5.59)	0.522444	0.124332	5.45e-06	0.84(0.42,1.69)	-0.0757207	0.153587	0.62413
LINC02432;IL15	intergenic	rs746484	chr4	141354467	C	T	0.27	0.52(0.4,0.69)	-0.283997	0.0581344	3.45e-06	0.91(0.63,1.32)	-0.0409586	0.08148	0.624683
MBOAT1;E2F3	intergenic	rs6915472	chr6	20277010	G	A	0.13	2.06(1.53,2.78)	0.313867	0.0702939	2.07e-06	1.12(0.72,1.73)	0.049218	0.0979008	0.627202
PCAT5;ANKRD30A	intergenic	rs10827545	chr10	35803818	G	A	0.59	0.58(0.47,0.72)	-0.236572	0.0823306	4.52e-07	1.08(0.78,1.5)	0.0334238	0.0721067	0.627488
LOC105375075;SUPT3H	intergenic	rs16872359	chr6	44669576	C	T	0.075	3.34(1.99,5.61)	0.523746	0.124996	5.21e-06	0.84(0.42,1.69)	-0.0757207	0.153587	0.62874
REEP3;ANXA2P3	intergenic	rs2250648	chr10	64274345	C	T	0.02	2.39(1.64,3.49)	0.378398	0.0889173	6.37e-06	0.84(0.41,1.71)	-0.0757207	0.158926	0.630201
PCAT5;ANKRD30A	intergenic	rs10827549	chr10	35810038	A	G	0.59	0.57(0.46,0.71)	-0.244125	0.078477	2.9e-07	1.08(0.78,1.49)	0.0334238	0.0721067	0.630429
MBOAT1;E2F3	intergenic	rs75826536	chr6	20278850	A	C	0.13	2.09(1.56,2.81)	0.320146	0.0734975	9.86e-07	1.11(0.72,1.73)	0.045323	0.0959135	0.633868
PCAT5;ANKRD30A	intergenic	rs7068420	chr10	35810991	G	A	0.59	0.56(0.45,0.69)	-0.251812	0.0745551	1.04e-07	1.08(0.78,1.49)	0.0334238	0.0721067	0.642807
MBOAT1;E2F3	intergenic	rs7767685	chr6	20276308	T	A	0.13	2.06(1.53,2.78)	0.313867	0.0702939	1.97e-06	1.11(0.71,1.73)	0.045323	0.0990126	0.642968
MBOAT1;E2F3	intergenic	rs7747455	chr6	20276309	C	A	0.13	2.06(1.53,2.78)	0.313867	0.0702939	1.97e-06	1.11(0.71,1.73)	0.045323	0.0990126	0.642976
MIR100HG;UBASH3B	intergenic	rs7110614	chr11	122492827	G	A	0.14	2.06(1.52,2.8)	0.313867	0.0702939	3.36e-06	0.9(0.57,1.42)	-0.0457575	0.101208	0.644561
PCAT5	downstream	rs10764058	chr10	35801595	A	C	0.59	0.6(0.48,0.74)	-0.221849	0.0494439	1.75e-06	1.08(0.78,1.49)	0.0334238	0.0721067	0.64857
PCAT5;ANKRD30A	intergenic	rs10827548	chr10	35808085	A	C	0.59	0.57(0.46,0.71)	-0.244125	0.078477	3.02e-07	1.08(0.78,1.49)	0.0334238	0.0721067	0.653173
LOC105375075;SUPT3H	intergenic	rs6458409	chr6	44667484	G	A	0.075	3.33(1.99,5.59)	0.522444	0.124332	5.12e-06	0.85(0.42,1.72)	-0.0705811	0.156209	0.653518
PCAT5;ANKRD30A	intergenic	rs71527114	chr10	35810291	T	TG	0.59	0.57(0.46,0.71)	-0.244125	0.078477	2.97e-07	1.08(0.78,1.49)	0.0334238	0.0721067	0.65357
PCAT5;ANKRD30A	intergenic	rs1855888	chr10	35805769	T	C	0.59	0.58(0.47,0.72)	-0.236572	0.0823306	4.54e-07	1.08(0.78,1.49)	0.0334238	0.0721067	0.654314
SMOC2	intronic	rs62423403	chr6	168647687	G	A	0.095	2.32(1.66,3.25)	0.365488	0.0823306	8.05e-07	1.13(0.66,1.92)	0.0530784	0.11915	0.663414
PCAT5;ANKRD30A	intergenic	rs12255257	chr10	35808174	A	G	0.59	0.57(0.46,0.71)	-0.244125	0.078477	3.03e-07	1.07(0.78,1.48)	0.0293838	0.0700455	0.666031
UBBP4;FAM27E5	intergenic	rs1471467	chr17	22221871	C	T	0.22	0.56(0.43,0.72)	-0.251812	0.0745551	7.69e-06	1.08(0.75,1.57)	0.0334238	0.0807972	0.676027
UBBP4;FAM27E5	intergenic	rs9911666	chr17	22227642	C	A	0.23	0.56(0.43,0.72)	-0.251812	0.0745551	9.01e-06	1.08(0.74,1.57)	0.0334238	0.0837714	0.685885
LOC105375075;SUPT3H	intergenic	rs115848343	chr6	44666623	T	C	0.075	3.34(1.99,5.6)	0.523746	0.124996	5.1e-06	0.87(0.43,1.75)	-0.0604807	0.156148	0.690132
LOC105375075;SUPT3H	intergenic	rs75952218	chr6	44666837	C	G	0.075	3.33(1.98,5.59)	0.522444	0.124332	5.32e-06	0.87(0.43,1.75)	-0.0604807	0.156148	0.691151
LOC105375075;SUPT3H	intergenic	rs114083910	chr6	44666227	A	G	0.075	3.34(1.99,5.6)	0.523746	0.124996	5.1e-06	0.87(0.43,1.75)	-0.0604807	0.156148	0.692956
LOC105375075;SUPT3H	intergenic	rs6458405	chr6	44667190	G	A	0.075	3.34(1.99,5.6)	0.523746	0.124996	5.1e-06	0.87(0.43,1.75)	-0.0604807	0.156148	0.692956
			chr6	44666563				3.34(1.99,5.6)	0.523746	0.124996	5.1e-06	0.87(0.43,1.75)	-0.0604807	0.156148	0.692959
LOC105375075;SUPT3H	intergenic	rs115498798	chr6	44666592	T	C	0.074	3.34(1.99,5.6)	0.523746	0.124996	5.1e-06	0.87(0.43,1.75)	-0.0604807	0.156148	0.692959
LOC105375075;SUPT3H	intergenic	rs7768424	chr6	44667208	A	G	0.075	3.34(1.99,5.6)	0.523746	0.124996	5.1e-06	0.87(0.43,1.75)	-0.0604807	0.156148	0.692959
LOC105375075;SUPT3H	intergenic	rs6458406	chr6	44667285	A	G	0.075	3.34(1.99,5.6)	0.523746	0.124996	5.1e-06	0.87(0.43,1.75)	-0.0604807	0.156148	0.692959
LOC105375075;SUPT3H	intergenic	rs6458408	chr6	44667479	T	C	0.075	3.34(1.99,5.6)	0.523746	0.124996	5.1e-06	0.87(0.43,1.75)	-0.0604807	0.156148	0.692959
LOC105375075;SUPT3H	intergenic	rs78743593	chr6	44666770	C	G	0.075	3.33(1.99,5.59)	0.522444	0.124332	5.22e-06	0.87(0.43,1.75)	-0.0604807	0.156148	0.692959
LOC105375075;SUPT3H	intergenic	rs6458407	chr6	44667287	T	C	0.075	3.33(1.99,5.59)	0.522444	0.124332	5.22e-06	0.87(0.43,1.75)	-0.0604807	0.156148	0.692959
ZNF835;ZIM2-AS1	intergenic	rs2870104	chr19	56741528	A	G	0.77	0.53(0.41,0.7)	-0.275724	0.062355	4.26e-06	0.93(0.62,1.39)	-0.0315171	0.0898425	0.709636
ZNF835;ZIM2-AS1	intergenic	rs758754	chr19	56741957	T	G	0.77	0.53(0.41,0.7)	-0.275724	0.062355	4.24e-06	0.93(0.62,1.39)	-0.0315171	0.0898425	0.710466
LOC105375075;SUPT3H	intergenic	rs77911033	chr6	44666503	T	A	0.075	3.32(1.98,5.58)	0.521138	0.123666	5.5e-06	0.88(0.44,1.77)	-0.0555173	0.153587	0.715696
ZNF835;ZIM2-AS1	intergenic	rs758755	chr19	56742006	T	G	0.77	0.53(0.41,0.7)	-0.275724	0.062355	4.31e-06	0.93(0.62,1.39)	-0.0315171	0.0898425	0.72002
PTEN;RNLS	intergenic	rs4933473	chr10	88155837	A	G	0.042	2.92(1.84,4.63)	0.465383	0.107199	5.02e-06	0.87(0.42,1.83)	-0.0604807	0.161362	0.72192
PCAT5;ANKRD30A	intergenic	rs744372	chr10	35809696	C	G	0.59	0.56(0.45,0.69)	-0.251812	0.0745551	7.54e-08	1.06(0.77,1.47)	0.0253059	0.0708241	0.727931
PCAT5;ANKRD30A	intergenic	rs2384459	chr10	35809269	C	T	0.59	0.56(0.46,0.7)	-0.251812	0.0745551	1.19e-07	1.06(0.77,1.46)	0.0253059	0.0708241	0.731742
LINC02432;IL15	intergenic	rs4264898	chr4	141379920	T	C	0.29	0.54(0.42,0.71)	-0.267606	0.0664968	9.81e-06	0.94(0.65,1.35)	-0.0268721	0.0817421	0.739412
			chr6	44665633				3.31(1.97,5.56)	0.519828	0.122997	5.69e-06	0.89(0.44,1.79)	-0.05061	0.15609	0.741825
LRRTM4	intronic	rs398543	chr2	77359169	T	C	0.15	0.55(0.42,0.72)	-0.259637	0.0705626	8.81e-06	0.94(0.62,1.44)	-0.0268721	0.0922123	0.779278
PCAT5;ANKRD30A	intergenic	rs4934771	chr10	35826765	G	C	0.59	0.58(0.47,0.72)	-0.236572	0.0823306	5.73e-07	1.05(0.76,1.44)	0.0211893	0.0716203	0.782982
PCAT5	ncRNA_intronic	rs10827542	chr10	35796112	T	C	0.59	0.6(0.48,0.74)	-0.221849	0.0494439	2.06e-06	1.05(0.75,1.45)	0.0211893	0.0745551	0.790276
PCAT5	ncRNA_intronic	rs11010296	chr10	35797237	A	G	0.59	0.6(0.49,0.75)	-0.221849	0.0448751	2.96e-06	1.05(0.75,1.45)	0.0211893	0.0745551	0.790276
PCAT5	ncRNA_intronic	rs7098953	chr10	35797967	A	T	0.59	0.6(0.49,0.75)	-0.221849	0.0448751	2.96e-06	1.05(0.75,1.45)	0.0211893	0.0745551	0.790276
PCAT5;ANKRD30A	intergenic	rs1414611	chr10	35814115	T	A	0.59	0.57(0.46,0.7)	-0.244125	0.078477	1.47e-07	1.04(0.76,1.44)	0.0170333	0.0694999	0.790686
PCAT5;ANKRD30A	intergenic	rs1414610	chr10	35814014	A	G	0.59	0.57(0.46,0.71)	-0.244125	0.078477	2.32e-07	1.04(0.76,1.44)	0.0170333	0.0694999	0.793063
PCAT5;ANKRD30A	intergenic	rs913166	chr10	35812033	G	A	0.59	0.58(0.47,0.71)	-0.236572	0.0823306	3.45e-07	1.04(0.76,1.44)	0.0170333	0.0694999	0.794043
PCAT5;ANKRD30A	intergenic	rs16915846	chr10	35815253	C	T	0.59	0.57(0.46,0.7)	-0.244125	0.078477	1.44e-07	1.04(0.75,1.44)	0.0170333	0.0724347	0.806249
UBBP4;FAM27E5	intergenic	rs9914504	chr17	22227593	A	G	0.5	1.66(1.34,2.06)	0.220108	0.0541657	2.91e-06	1.04(0.75,1.44)	0.0170333	0.0724347	0.810924
GRM5	intronic	rs11021334	chr11	88789083	T	C	0.13	2.36(1.62,3.44)	0.372912	0.0861184	7.24e-06	1.07(0.62,1.85)	0.0293838	0.120914	0.814307
PCAT5	ncRNA_intronic	rs10764057	chr10	35795648	A	G	0.58	0.6(0.49,0.74)	-0.221849	0.0448751	2.76e-06	1.04(0.75,1.44)	0.0170333	0.0724347	0.815105
PCAT5	ncRNA_exonic	rs765545	chr10	35799464	G	C	0.58	0.6(0.49,0.75)	-0.221849	0.0448751	3.6e-06	1.04(0.75,1.44)	0.0170333	0.0724347	0.81566
GABBR2	intronic	rs61170647	chr9	98690616	G	T	0.5	0.59(0.47,0.73)	-0.229148	0.0861184	1.22e-06	1.04(0.75,1.45)	0.0170333	0.0724347	0.817449
PCAT5;ANKRD30A	intergenic	rs11010305	chr10	35825134	A	G	0.59	0.58(0.47,0.72)	-0.236572	0.0823306	5.62e-07	1.04(0.75,1.43)	0.0170333	0.0724347	0.818521
UBBP4;FAM27E5	intergenic	rs4889757	chr17	22227516	A	G	0.5	1.65(1.33,2.04)	0.217484	0.0528268	4.31e-06	1.04(0.75,1.44)	0.0170333	0.0724347	0.819277
PCAT5;ANKRD30A	intergenic	rs11010304	chr10	35825084	T	C	0.59	0.58(0.47,0.72)	-0.236572	0.0823306	5.34e-07	1.04(0.75,1.43)	0.0170333	0.0724347	0.82059
			chr9	98690175				0.59(0.47,0.73)	-0.229148	0.0861184	1.3e-06	1.04(0.74,1.45)	0.0170333	0.075409	0.82438
GRM5	intronic	rs139017770	chr11	88775179	G	A	0.13	2.36(1.62,3.44)	0.372912	0.0861184	7.65e-06	1.06(0.61,1.84)	0.0253059	0.122437	0.827302
GRM5	intronic	rs75132571	chr11	88786617	A	G	0.13	2.35(1.62,3.43)	0.371068	0.0851775	8.17e-06	1.06(0.61,1.87)	0.0253059	0.122437	0.830859
GRM5	intronic	rs12286782	chr11	88789936	C	T	0.13	2.35(1.62,3.43)	0.371068	0.0851775	8.17e-06	1.06(0.61,1.87)	0.0253059	0.122437	0.830859
GRM5	intronic	rs16914854	chr11	88785504	C	A	0.13	2.35(1.61,3.42)	0.371068	0.0851775	8.55e-06	1.06(0.61,1.87)	0.0253059	0.122437	0.830859
LINC02432;IL15	intergenic	rs10030056	chr4	141350657	G	A	0.27	0.52(0.39,0.68)	-0.283997	0.121879	2.67e-06	0.96(0.67,1.39)	-0.0177288	0.0796921	0.831111
GRM5	intronic	rs12280441	chr11	88778988	T	A	0.13	2.35(1.61,3.42)	0.371068	0.0851775	8.6e-06	1.06(0.6,1.86)	0.0253059	0.126099	0.84046
PPL	intronic	rs11645099	chr16	4924993	C	T	0.33	1.66(1.33,2.06)	0.220108	0.0541657	5.37e-06	0.97(0.68,1.36)	-0.0132283	0.0787055	0.840551
GRM5	intronic	rs186415628	chr11	88775281	G	T	0.13	2.35(1.61,3.42)	0.371068	0.0851775	8.6e-06	1.06(0.6,1.86)	0.0253059	0.126099	0.842743
SMYD3	intronic	rs10924417	chr1	245966721	T	C	0.14	0.42(0.3,0.6)	-0.376751	0.0745551	1.7e-06	0.95(0.58,1.56)	-0.0222764	0.109334	0.845348
MIR345;SLC25A47	intergenic	rs9324018	chr14	100315540	A	C	0.39	1.66(1.33,2.07)	0.220108	0.0541657	8.895e-06	0.97(0.68,1.38)	-0.0132283	0.0787055	0.86238
MIR345;SLC25A47	intergenic	rs1977243	chr14	100315677	C	G	0.39	1.65(1.32,2.07)	0.217484	0.0528268	9.22e-06	0.97(0.68,1.38)	-0.0132283	0.0787055	0.864598
ARSB	intronic	rs97729	chr5	78893556	A	G	0.27	1.69(1.35,2.11)	0.227887	0.0581344	5.51e-06	0.97(0.68,1.4)	-0.0132283	0.0787055	0.886049
GRM5	intronic	rs16914832	chr11	88781583	A	G	0.12	2.66(1.77,4)	0.424882	0.0992004	2.63e-06	1.04(0.59,1.85)	0.0170333	0.125603	0.887138
GRM5	intronic	rs75751326	chr11	88785371	G	A	0.12	2.66(1.77,4.01)	0.424882	0.0992004	2.58e-06	1.04(0.59,1.85)	0.0170333	0.125603	0.888695
GRM5	intronic	rs16914866	chr11	88788180	T	C	0.12	2.66(1.77,4.01)	0.424882	0.0992004	2.58e-06	1.04(0.59,1.85)	0.0170333	0.125603	0.888695
GRM5	intronic	rs11021333	chr11	88788777	G	A	0.12	2.66(1.77,4.01)	0.424882	0.0992004	2.58e-06	1.04(0.59,1.85)	0.0170333	0.125603	0.888695
GRM5	intronic	rs12286787	chr11	88789942	C	A	0.12	2.66(1.77,4.01)	0.424882	0.0992004	2.58e-06	1.04(0.59,1.85)	0.0170333	0.125603	0.888695
ARSB	intronic	rs97728	chr5	78893886	T	C	0.27	1.69(1.35,2.11)	0.227887	0.0581344	5.3e-06	0.97(0.68,1.4)	-0.0132283	0.0787055	0.888826
GRM5	intronic	rs11021339	chr11	88794271	A	G	0.12	2.66(1.77,4.01)	0.424882	0.0992004	2.55e-06	1.04(0.59,1.85)	0.0170333	0.125603	0.890335
GRM5	intronic	rs150651267	chr11	88775610	A	T	0.12	2.66(1.77,4)	0.424882	0.0992004	2.7e-06	1.04(0.58,1.85)	0.0170333	0.12939	0.895794
GRM5	intronic	rs12295165	chr11	88777398	G	T	0.12	2.66(1.77,4)	0.424882	0.0992004	2.7e-06	1.04(0.58,1.85)	0.0170333	0.12939	0.897548
GRM5	intronic	rs12271638	chr11	88774208	G	T	0.12	2.66(1.77,4)	0.424882	0.0992004	2.7e-06	1.04(0.58,1.84)	0.0170333	0.12939	0.899371
MIR7641-2;KU-MEL-3	intergenic	rs1265229	chr6	4511621	A	G	0.6	0.59(0.47,0.75)	-0.229148	0.0861184	8.87e-06	1.02(0.73,1.42)	0.00860017	0.0741211	0.91597
PCAT5;ANKRD30A	intergenic	rs4934770	chr10	35826632	T	C	0.59	0.58(0.47,0.72)	-0.236572	0.0823306	5.05e-07	1.01(0.73,1.4)	0.00432137	0.071938	0.940206
ID4;MBOAT1	intergenic	rs2142898	chr6	19885837	G	A	0.99	3.81(2.19,6.63)	0.580925	0.131993	2.25e-06	1.04(0.34,3.18)	0.0170333	0.247732	0.943666
IER5;LINC01732	intergenic	rs6663970	chr1	181166708	A	G	0.12	0.39(0.26,0.59)	-0.408935	0.147977	6.73e-06	0.99(0.62,1.58)	-0.00436481	0.103696	0.962574
MBOAT1;E2F3	intergenic	rs62397810	chr6	20357597	C	T	0.032	2.57(1.71,3.85)	0.409933	0.0915736	5.06e-06	0.98(0.46,2.12)	-0.00877392	0.167586	0.968587
LINC02225;LINC02101	intergenic		chr5	58030909	T	C		2.26(1.59,3.21)	0.354108	0.0908251	5.39e-06	0.99(0.58,1.68)	-0.00436481	0.118473	0.976894
TRHDE;LINC02444	intergenic	rs12809506	chr12	73074958	A	G	0.0091	4.62(2.37,8.98)	0.664642	0.154548	6.65e-06	0.99(0.36,2.7)	-0.00436481	0.224149	0.982943
MBOAT1;E2F3	intergenic	rs3934204	chr6	20356964	C	T	0.032	2.57(1.72,3.86)	0.409933	0.0915736	4.82e-06	0.99(0.46,2.14)	-0.00436481	0.169835	0.984863
PCAT5;ANKRD30A	intergenic	rs7089705	chr10	35826124	C	T	0.53	0.57(0.46,0.71)	-0.244125	0.078477	4.74e-07	1(0.73,1.37)	0	0.0697332	0.996001
Models adjusted for age, sex, and principal components of ancestry
